# Supplementary material for: Mutual maintenance of di- and triploid Pelophylax esculentus hybrids in R-E systems: results from artificial crossings experiments
Source: BMC Evol Biol. 2017 Oct 17;17:220. doi: 10.1186/s12862-017-1063-3 (PMC5645918; doi:10.1186/s12862-017-1063-3)
Supplement: Supplementary file 1 — List of studied European water frogs from the R-E systems in Eastern Ukraine. (XLSX 18 kb) [file 12862_2017_1063_MOESM1_ESM.xlsx]

## Sheet: Лист1
Successfully crossed frogs
Frogs species	C-value, pg	Genotype	Sex	Crossing pairs	Frogs number	Locality	Coordinates
Pelophylax esculentus	21.5989	LLR	f	1_2013	f_1_2013	Sykhaja Gomolsha	Latitude 49°32'_x0001_Longitude 36°20'
Pelophylax esculentus	22.5949	RRL	m	1_2013	m_1_2013	Gineevka	Latitude 49°40' Longitude 36°26'
Pelophylax esculentus	23.0431	RRL	f	2_2013	f_2_2013	Dobritsky prud	Latitude 49°32' Longitude 36°16'
Pelophylax esculentus	14.821	LR	m	2_2013	m_2_2013	Gineevka	Latitude 49°40' Longitude 36°26'
Pelophylax esculentus	14.9216	LR	f	3_2013	f_3_2013	Dobritsky prud	Latitude 49°32' Longitude 36°16'
Pelophylax esculentus	14.8263	LR	m	3_2013	m_3_2013	Gineevka	Latitude 49°40' Longitude 36°26'
Pelophylax ridibundus	15.8932	RR	f	4_2013	f_4_2013	Krasnokytsk (Merla river)	Latitude 50°5′ Longitude 35°11′
Pelophylax ridibundus	16.0575	RR	m	4_2013	m_4_2013	Krasnokytsk (Merla river)	Latitude 50°5′ Longitude 35°11′
Pelophylax esculentus	14.9025	LR	f	5_2013	f_5_2013	Dobritsky prud	Latitude 49°32' Longitude 36°16'
Pelophylax ridibundus	16.0341	RR	m	5_2013	m_5_2013	Krasnokytsk (Merla river)	Latitude 50°5′ Longitude 35°11′
Pelophylax esculentus	14.7574	LR	f	3_2014	f_3_2014	Sykhaja Gomolsha	Latitude 49°32'_x0001_Longitude 36°20'
Pelophylax esculentus	14.8443	LR	m	3_2014	m_3_2014	Sykhaja Gomolsha	Latitude 49°32'_x0001_Longitude 36°20'
Pelophylax esculentus	22.6002	RRL	f	6_2014	f_6_2014	Dobritsky prud	Latitude 49°32' Longitude 36°16'
Pelophylax esculentus	14.786	LR	m	6_2014	m_6_2014	Dobritsky prud	Latitude 49°32' Longitude 36°16'
Pelophylax esculentus	22.5927	RRL	f	7_2014	f_7_2014	Sykhaja Gomolsha	Latitude 49°32'_x0001_Longitude 36°20'
Pelophylax esculentus	14.7754	LR	m	7_2014	m_7_2014	Dobritsky prud	Latitude 49°32' Longitude 36°16'
Pelophylax esculentus	22.722	RRL	f	8_2014	f_8_2014	Dobritsky prud	Latitude 49°32' Longitude 36°16'
Pelophylax esculentus	14.8019	LR	m	8_2014	m_8_2014	Dobritsky prud	Latitude 49°32' Longitude 36°16'
Pelophylax esculentus	22.651	RRL	f	13_2014	f_13_2014	Dobritsky prud	Latitude 49°32' Longitude 36°16'
Pelophylax esculentus	14.7913	LR	m	13_2014	m_13_2014	Dobritsky prud	Latitude 49°32' Longitude 36°16'
Pelophylax esculentus	22.7273	RRL	f	14_2014	f_14_2014	Dobritsky prud	Latitude 49°32' Longitude 36°16'
Pelophylax esculentus	14.8051	LR	m	14_2014	m_14_2014	Dobritsky prud	Latitude 49°32' Longitude 36°16'
Pelophylax esculentus	22.757	RRL	f	15_2014	f_15_2014	Dobritsky prud	Latitude 49°32' Longitude 36°16'
Pelophylax esculentus	14.8051	LR	m	15_2014	m_15_2014	Sykhaja Gomolsha	Latitude 49°32'_x0001_Longitude 36°20'
Pelophylax esculentus	22.6669	RRL	f	16_2014	f_16_2014	Sykhaja Gomolsha	Latitude 49°32'_x0001_Longitude 36°20'
Pelophylax ridibundus	16.0235	RR	m	16_2014	m_16_2014	Kharkov	Latitude 49°38' Longitude 36°20'
Frogs used for additional lampbrush chromosome analysis
Pelophylax esculentus	14.7786	LR	f	-	f_12_2014	Dobritsky prud	Latitude 49°32' Longitude 36°16'
Pelophylax esculentus	14.7097	LR	f	-	f_5_2014	Dobritsky prud	Latitude 49°32' Longitude 36°16'
Pelophylax esculentus	14.7966	LR	f	-	f_9_2014	Dobritsky prud	Latitude 49°32' Longitude 36°16'
Pelophylax esculentus	22.5154	RRL	f	-	f_10_2014	Dobritsky prud	Latitude 49°32' Longitude 36°16'
Pelophylax esculentus	22.5578	RRL	f	-	f_11_2014	Dobritsky prud	Latitude 49°32' Longitude 36°16'
Pelophylax esculentus	22.5313	RRL	f	-	f_4_2014	Sykhaja Gomolsha	Latitude 49°32'_x0001_Longitude 36°20'
Unsuccessfully crossed frogs
Pelophylax esculentus	21.53	LLR	f	6_2013	f_6_2013	Sykhaja Gomolsha	Latitude 49°32'_x0001_Longitude 36°20'
Pelophylax ridibundus	16.1	RR	m	6_2013	m_6_2013	Krasnokytsk (Merla river)	Latitude 50°5′ Longitude 35°11′
Pelophylax esculentus	23.06	RRL	f	7_2013	f_7_2013	Dobritsky prud	Latitude 49°32' Longitude 36°16'
Pelophylax esculentus	15.03	LR	m	7_2013	m_7_2013	Gineevka	Latitude 49°40' Longitude 36°26'
Pelophylax esculentus	15.05	LR	f	8_2013	f_8_2013	Dobritsky prud	Latitude 49°32' Longitude 36°16'
Pelophylax ridibundus	16.29	RR	m	8_2013	m_8_2013	Krasnokytsk (Merla river)	Latitude 50°5′ Longitude 35°11′
Pelophylax esculentus	23.04	RRL	f	9_2013	f_9_2013	Dobritsky prud	Latitude 49°32' Longitude 36°16'
Pelophylax ridibundus	16.22	RR	m	9_2013	m_9_2013	Krasnokytsk (Merla river)	Latitude 50°5′ Longitude 35°11′
Pelophylax esculentus	15.04	LR	f	12_2013	f_12_2013	Dobritsky prud	Latitude 49°32' Longitude 36°16'
Pelophylax esculentus	15.11	LR	m	12_2013	m_12_2013	Gineevka	Latitude 49°40' Longitude 36°26'
Pelophylax esculentus	14.8051	LR	f	1_2014	f_1_2014	Sykhaja Gomolsha	Latitude 49°32'_x0001_Longitude 36°20'
Pelophylax esculentus	14.8708	LR	m	1_2014	m_1_2014	Sykhaja Gomolsha	Latitude 49°32'_x0001_Longitude 36°20'
Pelophylax esculentus	14.8051	LR	f	2_2014	f_2_2014	Sykhaja Gomolsha	Latitude 49°32'_x0001_Longitude 36°20'
Pelophylax esculentus	14.8072	LR	m	2_2014	m_2_2014	Sykhaja Gomolsha	Latitude 49°32'_x0001_Longitude 36°20'
Pelophylax ridibundus	16.0712	RR	f	17_2014	f_17_2014	Kharkov	Latitude 49°38' Longitude 36°20'
Pelophylax esculentus	22.7888	RRL	m	17_2014	m_17_2014	Sykhaja Gomolsha	Latitude 49°32'_x0001_Longitude 36°20'
Pelophylax ridibundus	16.0394	RR	f	18_2014	f_18_2014	Kharkov	Latitude 49°38' Longitude 36°20'
Pelophylax esculentus	14.8496	LR	m	18_2014	m_18_2014	Dobritsky prud	Latitude 49°32' Longitude 36°16'
Pelophylax ridibundus	16.0575	RR	f	19_2014	f_19_2014	Kharkov	Latitude 49°38' Longitude 36°20'
Pelophylax esculentus	14.786	LR	m	19_2014	m_19_2014	Dobritsky prud	Latitude 49°32' Longitude 36°16'
