# Supplementary material for: Mutual maintenance of di- and triploid Pelophylax esculentus hybrids in R-E systems: results from artificial crossings experiments
Source: BMC Evol Biol. 2017 Oct 17;17:220. doi: 10.1186/s12862-017-1063-3 (PMC5645918; doi:10.1186/s12862-017-1063-3)
Supplement: Supplementary file 2 — Survival rate of tadpoles during early developmental stages. (XLSX 10 kb) [file 12862_2017_1063_MOESM2_ESM.xlsx]

## Sheet: Лист1
Crossing number	Parental genome composition	Survival of tadpoles during 1-20 Gosner stages
1_2013	♀LLR x ♂RRL	0.17
2_2013	♀RRL x ♂RL	0.75
6_2014	♀RRL x ♂RL	0.74
7_2014	♀RRL x ♂RL	0.67
8_2014	♀RRL x ♂RL	0.76
13_2014	♀RRL x ♂RL	0.02
14_2014	♀RRL x ♂RL	0.82
15_2014	♀RRL x ♂RL	0.57
16_2014	♀RRL x ♂RR	0.68
3_2013	♀RL x ♂RL	0.05
3_2014	♀RL x ♂RL	0.81
5_2013	♀RL x ♂RR	0.14
4_2013	♀RR x ♂RR	0.89
